# Supplementary material for: Cost-Effective and Selective Fluorescent Chemosensor (Pyr-NH@SiO2 NPs) for Mercury Detection in Seawater
Source: Nanomaterials (Basel). 2022 Apr 7;12(8):1249. doi: 10.3390/nano12081249 (PMC9024866; doi:10.3390/nano12081249)
Supplement: Supplementary file 1 [file nanomaterials-12-01249-s001.zip]

Archive with 1 entries (1 files):
- nanomaterials-1615642-supplementary.pdf
